# Supplementary material for: Two Novel Low-Bandgap Copolymers Based on Indacenodithiophene/Indacenodithienothiophene and Benzothiadiazole Dicarboxylic Imide: Structural Design and DFT/TD-DFT Investigation
Source: Polymers (Basel). 2025 Jul 27;17(15):2050. doi: 10.3390/polym17152050 (PMC12349462; doi:10.3390/polym17152050)
Supplement: Supplementary file 1 [file polymers-17-02050-s001.zip]

Archive with 1 entries (1 files):
- polymers-3769945-supplementary.pdf
